# Supplementary material for: Discovery of Gibellula floridensis from Infected Spiders and Analysis of the Surrounding Fungal Entomopathogen Community
Source: J Fungi (Basel). 2024 Oct 4;10(10):694. doi: 10.3390/jof10100694 (PMC11508666; doi:10.3390/jof10100694)
Supplement: Supplementary file 1 [file jof-10-00694-s001.zip]

Archive with 1 entries (1 files):
- jof-3211264-supplementary.docx
